# Supplementary material for: Uncovering the Worldwide Diversity and Evolution of the Virome of the Mosquitoes Aedes aegypti and Aedes albopictus
Source: Microorganisms. 2021 Aug 3;9(8):1653. doi: 10.3390/microorganisms9081653 (PMC8398489; doi:10.3390/microorganisms9081653)
Supplement: Supplementary file 1 [file microorganisms-09-01653-s001.zip]

Archive with 2 entries (2 files):
- Supplementary Files_proof.pdf
- Supplementary Tables_proof.pdf
